# Supplementary material for: Top Sodium Food Sources in the American Diet—Using National Health and Nutrition Examination Survey
Source: Nutrients. 2023 Feb 6;15(4):831. doi: 10.3390/nu15040831 (PMC9962803; doi:10.3390/nu15040831)
Supplement: Supplementary file 1 [file nutrients-15-00831-s001.zip]

Archive with 1 entries (1 files):
- nutrients-2081167-supplementary.pdf
